# Supplementary material for: Cardiomyocyte-derived YOD1 promotes pathological cardiac hypertrophy by deubiquitinating and stabilizing STAT3
Source: Sci Adv. 2025 Jun 25;11(26):eadu8422. doi: 10.1126/sciadv.adu8422 (PMC12189954; doi:10.1126/sciadv.adu8422)
Supplement: Supplementary file 2 — Tables S1 to S9 [file sciadv.adu8422_tables_s1_to_s9.zip]

Archive with 9 entries (9 files):
- adu8422_table_s1.xlsx
- adu8422_table_s2.xlsx
- adu8422_table_s3.xlsx
- adu8422_table_s4.xlsx
- adu8422_table_s5.xlsx
- adu8422_table_s6.xlsx
- adu8422_table_s7.xlsx
- adu8422_table_s8.xlsx
- adu8422_table_s9.xlsx
