# Supplementary material for: Cardiomyocyte-derived YOD1 promotes pathological cardiac hypertrophy by deubiquitinating and stabilizing STAT3
Source: Sci Adv. 2025 Jun 25;11(26):eadu8422. doi: 10.1126/sciadv.adu8422 (PMC12189954; doi:10.1126/sciadv.adu8422)
Supplement: Supplementary file 2 — Tables S1 to S9 [file sciadv.adu8422_tables_s1_to_s9.zip › adu8422_table_s1.xlsx]

## Sheet: Table S1
Supplementary Table S1：The clinical characteristics of the patients
Group	No.	Age,year	Sex	CVD	Cardiac arrhythmia	IVS,mm	EF%
NCH	1	83	male	HP	LBBB	11	65
	2	80	male	CHD	AF	10	70.4
	3	87	male	CHD	VT	11	68
CH	1	71	male	HP, VHD	AF	16	31
	2	67	male	CHD, HP	AF	15	49
	3	77	male	CHD, HP	III AVB	15	50.1
NCH, non-cardiac hypertrophy; CH, cardiac hypertrophy; CVD, cardiovascular disease; HP, hypertension; CHD, coronary heart disease; VHD, valvular heart disease; LBBB, left bundle branch block; AF, atrial fibrillation; VT, ventricular tachycardia; AVB, atrial ventricular block; IVS, interventricular septal thickness; EF, ejection fraction.
