# Supplementary material for: Cardiomyocyte-derived YOD1 promotes pathological cardiac hypertrophy by deubiquitinating and stabilizing STAT3
Source: Sci Adv. 2025 Jun 25;11(26):eadu8422. doi: 10.1126/sciadv.adu8422 (PMC12189954; doi:10.1126/sciadv.adu8422)
Supplement: Supplementary file 2 — Tables S1 to S9 [file sciadv.adu8422_tables_s1_to_s9.zip › adu8422_table_s2.xlsx]

## Sheet: Table S2
Supplementary Table S2：Primer sequences used for real-time qPCR analysis
Gene	Species	Sequence (Forward)	Sequence (Reverse)
YOD1	Mouse	AAGTCTCCCTGTGTGTTTCTTGTCG	ACTCAGAAGGCAGAGGCAGAAGG
Anp	Mouse	AAGAACCTGCTAGACCACCTGGAG	TGCTTCCTCAGTCTGCTCACTCAG
Myh7	Mouse	CAGAACACCAGCCTCATCAACCAG	CACAGCTTCTCTTTGATGTCAC
β-actin	Mouse	CTACCTCATGAAGATCCTGACC	CACAGCTTCTCTTTGATGTCAC
Yod1	Human	GAACTCCAGGGCCAAATTG	AAGTCTTCCAGAATGGTATCCC
β-actin	Human	CCTGGCACCCAGCACAAT	GCCGATCCACACGGAGTACT
