# Supplementary material for: Cardiomyocyte-derived YOD1 promotes pathological cardiac hypertrophy by deubiquitinating and stabilizing STAT3
Source: Sci Adv. 2025 Jun 25;11(26):eadu8422. doi: 10.1126/sciadv.adu8422 (PMC12189954; doi:10.1126/sciadv.adu8422)
Supplement: Supplementary file 2 — Tables S1 to S9 [file sciadv.adu8422_tables_s1_to_s9.zip › adu8422_table_s3.xlsx]

## Sheet: Table S3
Supplementary Table S3：Biometric and echocardiographic parameters in Ang II-challenged mouse experiment
	Saline		Ang II
	WT	YOD1-/-	WT	YOD1-/-
	n=6	n=6	n=6	n=6
Diameter;s, (mm)	2.32±0.28	2.37±0.47ns	2.87±0.42ns	2.58±0.39NS
Diameter;d, (mm)	3.85±0.18	3.83±0.55ns	3.75±0.46ns	3.93±0.44NS
LVAW;s, (mm)	1.19±0.16	1.29±0.11ns	1.58±0.27**	1.38±0.12NS
LVAW;d, (mm)	0.63±0.09	0.76±0.13ns	1.18±0.26***	0.86±0.13#
IVS;s, (mm)	1.15±0.10	1.22±0.21ns	1.31±0.21ns	1.25±0.19NS
IVS;d, (mm)	0.68±0.10	0.80±0.12ns	1.10±0.17***	0.88±0.10#
HW/TL, (mg/mm)	6.47±0.53	6.52±0.31ns	9.59±0.36***	7.96±0.23###
HW/BW, (mg/g)	4.71±0.31	4.72±0.32ns	7.13±0.55***	5.81±0.30###
ns, represents p＞0.05 vs WT + Saline group, **, p＜0.01, ***, p＜0.001, NS, represents p＞0.05 vs WT + Ang II group, #, p＜0.05, ###, p＜0.001.
