# Supplementary material for: Cardiomyocyte-derived YOD1 promotes pathological cardiac hypertrophy by deubiquitinating and stabilizing STAT3
Source: Sci Adv. 2025 Jun 25;11(26):eadu8422. doi: 10.1126/sciadv.adu8422 (PMC12189954; doi:10.1126/sciadv.adu8422)
Supplement: Supplementary file 2 — Tables S1 to S9 [file sciadv.adu8422_tables_s1_to_s9.zip › adu8422_table_s4.xlsx]

## Sheet:  Table S4
Supplementary Table S4：Biometric and echocardiographic parameters in Ang II-challenged mouse experiment
	Saline		Ang II
	YOD1fl/fl	YOD1CKO	YOD1fl/fl	YOD1CKO
	n=6	n=6	n=6	n=6
Diameter;s, (mm)	1.95±0.16	2.17±0.12ns	2.56±0.25ns	2.38±0.53NS
Diameter;d, (mm)	3.21±0.27	3.54±0.20ns	3.54±0.29ns	3.58±0.69NS
LVAW;s, (mm)	1.09±0.13	1.07±0.20ns	1.26±0.20ns	1.15±0.32NS
LVAW;d, (mm)	0.67±0.14	0.59±0.09ns	0.79±0.17ns	0.76±0.16NS
IVS;s, (mm)	1.04±0.13	1.09±0.05ns	1.41±0.10***	1.14±0.08##
IVS;d, (mm)	0.72±0.11	0.79±0.05ns	0.86±0.24ns	0.80±0.07NS
HW/TL, (mg/mm)	6.57±0.37	7.00±0.76ns	9.75±0.74**	8.40±0.65##
HW/BW, (mg/g)	5.89±0.37	5.80±0.88ns	7.70±0.81***	6.11±0.25##
ns, represents p＞0.05 vs YOD1fl/fl + Saline group, ***, p＜0.001, NS, represents p＞0.05 vs YOD1fl/fl + Ang II group,##, p＜0.01.
