# Supplementary material for: Cardiomyocyte-derived YOD1 promotes pathological cardiac hypertrophy by deubiquitinating and stabilizing STAT3
Source: Sci Adv. 2025 Jun 25;11(26):eadu8422. doi: 10.1126/sciadv.adu8422 (PMC12189954; doi:10.1126/sciadv.adu8422)
Supplement: Supplementary file 2 — Tables S1 to S9 [file sciadv.adu8422_tables_s1_to_s9.zip › adu8422_table_s5.xlsx]

## Sheet: Table S5
Supplementary Table S5：Biometric and echocardiographic parameters in TAC-challenged mouse experiment
	Sham		TAC
	YOD1fl/fl	YOD1CKO	YOD1fl/fl	YOD1CKO
	n=6	n=6	n=6	n=6
Diameter;s, (mm)	1.94±0.15	2.07±0.28ns	2.80±0.24***	2.39±0.37NS
Diameter;d, (mm)	3.26±0.21	3.48±0.38ns	3.70±0.27ns	3.66±0.48NS
LVAW;s, (mm)	1.15±0.13	1.19±0.15ns	1.40±0.25ns	1.22±0.06NS
LVAW;d, (mm)	0.66±0.15	0.81±0.13ns	0.95±0.29ns	0.78±0.17NS
IVS;s, (mm)	1.10±0.14	1.25±0.16ns	1.12±0.19ns	1.16±0.13NS
IVS;d, (mm)	0.81±0.15	0.92±0.14ns	0.97±0.14ns	0.82±0.18NS
HW/TL, (mg/mm)	6.25±0.40	6.35±0.41ns	8.86±0.45***	8.02±0.51#
HW/BW, (mg/g)	5.06±0.40	5.31±0.44ns	7.48±0.44***	6.53±0.33##
ns, represents p＞0.05 vs YOD1fl/fl + Sham group, ***, p＜0.001, NS, represents p＞0.05 vs YOD1fl/fl + TAC group, #, p＜0.05.
