# Supplementary material for: Cardiomyocyte-derived YOD1 promotes pathological cardiac hypertrophy by deubiquitinating and stabilizing STAT3
Source: Sci Adv. 2025 Jun 25;11(26):eadu8422. doi: 10.1126/sciadv.adu8422 (PMC12189954; doi:10.1126/sciadv.adu8422)
Supplement: Supplementary file 2 — Tables S1 to S9 [file sciadv.adu8422_tables_s1_to_s9.zip › adu8422_table_s6.xlsx]

## Sheet: Table S6
Supplementary Table S6：Biometric and echocardiographic parameters in MI-challenged mouse experiment
	Sham		MI
	YOD1fl/fl	YOD1CKO	YOD1fl/fl	YOD1CKO
	n=6	n=6	n=6	n=6
Diameter;s, (mm)	2.27±0.40	2.16±0.42ns	2.65±0.48ns	2.47±0.20NS
Diameter;d, (mm)	3.42±0.46	3.21±0.50ns	3.28±0.56ns	3.23±0.25NS
LVAW;s, (mm)	1.11±0.13	1.07±0.19ns	0.91±0.21ns	1.00±0.16NS
LVAW;d, (mm)	0.69±0.08	0.69±0.19ns	0.65±0.06ns	0.71±0.09NS
IVS;s, (mm)	1.24±0.22	1.25±0.16ns	0.94±0.16ns	1.11±0.18NS
IVS;d, (mm)	0.93±0.24	0.93±0.19ns	0.83±0.19ns	0.92±0.15NS
HW/TL, (mg/mm)	6.39±0.55	6.20±0.46ns	8.96±0.14***	8.00±0.53##
HW/BW, (mg/g)	5.16±0.52	5.07±0.33ns	7.40±0.31***	6.65±0.30#
ns, represents p＞0.05 vs YOD1fl/fl + Sham group, ***, p＜0.001, NS, represents p＞0.05 vs YOD1fl/fl + MI group, #, p＜0.05.
