# Supplementary material for: Cardiomyocyte-derived YOD1 promotes pathological cardiac hypertrophy by deubiquitinating and stabilizing STAT3
Source: Sci Adv. 2025 Jun 25;11(26):eadu8422. doi: 10.1126/sciadv.adu8422 (PMC12189954; doi:10.1126/sciadv.adu8422)
Supplement: Supplementary file 2 — Tables S1 to S9 [file sciadv.adu8422_tables_s1_to_s9.zip › adu8422_table_s7.xlsx]

## Sheet: Table S7
Supplementary Table S7：Biometric and echocardiographic parameters in Ang II-challenged mouse experiment
	Ang II
	Veh		Stattic
	YOD1fl/fl	YOD1CKO	YOD1fl/fl	YOD1CKO
	n=6	n=6	n=6	n=6
Diameter;s, (mm)	2.88±0.17	2.29±0.31ns	2.34±0.26*	2.29±0.48NS
Diameter;d, (mm)	3.85±0.18	3.51±0.47ns	3.45±0.22ns	3.48±0.72NS
LVAW;s, (mm)	1.38±0.11	1.19±0.09ns	1.17±0.06*	1.20±0.15NS
LVAW;d, (mm)	0.86±0.15	0.77±0.06ns	0.75±0.10ns	0.77±0.06NS
IVS;s, (mm)	1.27±0.16	1.05±0.16ns	1.04±0.17ns	1.09±0.15NS
IVS;d, (mm)	0.95±0.25	0.86±0.09ns	0.84±0.22ns	0.88±0.21NS
HW/TL, (mg/mm)	9.04±0.38	6.72±0.48***	6.73±0.59***	6.70±0.46NS
HW/BW, (mg/g)	7.00±0.39	5.23±0.45***	5.33±0.49***	5.12±0.33NS
Veh: Vehicle; ns, represents p＞0.05 vs YOD1fl/fl + Ang II + Vehicle group, *, p＜0.05, ***, p＜0.001, NS, represents p＞0.05 vs YOD1fl/fl + Ang II + Stattic group.
