# Supplementary material for: Cardiomyocyte-derived YOD1 promotes pathological cardiac hypertrophy by deubiquitinating and stabilizing STAT3
Source: Sci Adv. 2025 Jun 25;11(26):eadu8422. doi: 10.1126/sciadv.adu8422 (PMC12189954; doi:10.1126/sciadv.adu8422)
Supplement: Supplementary file 2 — Tables S1 to S9 [file sciadv.adu8422_tables_s1_to_s9.zip › adu8422_table_s8.xlsx]

## Sheet: Table S9A-Interactome analysis
Supplementary Table S9A：Proteome analysis in cardiomyocytes transfected with YOD1 or control plasmid
Gene names	Mol. weight [kDa]	Intensity YOD1	Score
Yod1	37.485	5497700000	194.18
stat3	88.053	324430000	176.76
Dsp	332.91	1917800000	323.31
Jup	81.8	719190000	323.31
Hspa5	72.421	2649600000	256.16
Hspa8	70.87	1898200000	194.62
Atp5f1b	56.3	136870000	178.43
Tuba1b;Tuba1c;	50.151	808970000	167.01
Anxa2;	38.676	1009200000	155.96
Tubb4b	49.83	677780000	155.94
Tubb4b;Tubb4a	49.83	677780000	155.94
Hsp90ab1	83.28	916350000	152.55
Eef1g	50.06	6000600000	150.05
Ywhaz;	27.771	26779000	144.72
Hspa9	73.46	678220000	143.45
Eef1a1;	50.113	979680000	138.69
Npm1;	28.385	99709000	112.9
Atp5f1a;Atp5a1	59.752	327500000	103.73
Alb	68.692	828110000	103.5
Lmna	74.237	88449000	97.758
Eno1;	47.14	479510000	92.282
Pkm;	57.844	139800000	87.302
Thrap3	108.18	327660000	80.934
H4c1	11.367	4284700000	69.106
Gm3839;Gapdh;	35.812	546670000	68.575
Sfn	27.706	21829000	65.023
Tgm1	89.795	71141000	64.828
Pkp1	80.895	184200000	60.592
Actn4;	107.11	115170000	58.973
Calm3;Calm2;Calm1;	16.837	162010000	58.752
Lima1	84.059	158170000	55.766
Aldoa;	19.573	70371000	52.777
Try10	26.221	4900800000	50.406
Gm8797;Uba52;	8.7279	1100000000	48.145
Acta1;Actc1;	42.051	350440000	47.048
Tpi1	26.712	81167000	44.334
H2bc23;Hist1h2bp;H2bc12	14.888	857080000	43.956
P4hb	57.058	12538000	43.508
Vars1;Vars	140.21	49226000	43.273
Eef1d;	21.478	78292000	42.113
Pof1b	67.784	14748000	39.582
Hbb-bs	15.748	3080200000	38.861
Hnrnpu	87.917	21846000	38.377
Dsg1b;Dsg1a;Dsg1c	114.45	192870000	38.266
Mpo	81.181	46266000	36.89
Pgk1	44.55	18681000	35.225
Blmh	52.511	16440000	34.868
Foxp1	64.549	299670000	34.556
Hba-a1;Hba	15.112	3447300000	33.727
Hsp90b1	92.475	41876000	33.707
Lyz1;Lyz2	16.794	67813000	31.96
Tubb5;Tubb2b;Tubb2a	49.67	346110000	31.704
Eif4a1;Eif4a2;	46.153	26106000	31.23
Hspa1a;Hspa1b	70.078	22891000	30.921
Anxa1	33.944	30463000	30.151

## Sheet: Table S9B-Proteome analysis
Supplementary Table S9B：Proteome analysis in cardiomyocytes transfected with YOD1 or control plasmid
Gene name	YOD1/EV Ratio
Gbp6	1.91283
Arfgef2	1.02854
Smurf2	1.12611
Chd5	1.04137
Tmem201	1.07886
Sh3pxd2b	1.01758
Ckap5	1.03436
Man1b1	1.2889
Cavin4	1.19897
Ubr4	1.07818
Tpx2	1.05282
Rtf1	1.22073
Skt	1.03259
Ankrd16	2.30465
Agrn	1.26355
Ttn	1.17203
Upf2	1.01203
Cep152	1.27352
Mocs3	1.04334
Trmt1l	1.24556
Ralgapa2	1.29307
Dennd4c	1.02164
Arhgap31	1.09709
Usp36	1.52189
Slfn8	1.87034
Kif16b	1.25737
Nfx1	1.0982
Thoc2	1.06603
Dlgap4	1.19791
Otud4	1.19108
Kif7	1.0449
Qtrt2	1.55455
Pdzd8	1.29662
Osbpl8	1.16285
Tmf1	1.11184
Mndal	1.2092
Safb	1.03973
Gls	1.10461
Soga1	1.08601
Dgkd	1.3047
Parp4	1.07902
Ascc3	1.11082
Chd2	1.48635
Tns1	1.04453
Pi4ka	1.07268
Ankrd11	1.38696
Arid1b	1.09901
Wdfy1	1.2244
Rnf213	1.31788
Setd2	1.12231
Kif23	1.12576
Ythdc1	1.00858
Myo1e	1.09087
Rap1gds1	1.06677
Oas2	1.46607
Rabl2	1.08776
Dlg5	1.16607
Znf431	1.34477
Sec16a	1.30955
Farp1	1.05476
Myo10	1.08564
Arfgef1	1.25229
Atp2b1	1.00625
Trip12	1.05402
Kif14	1.40426
Hk2	1.11695
Capn2	1.07051
Bin1	1.07565
Sec22b	1.11815
Lgals9	1.49439
Emd	1.01506
Clta	1.12984
Pten	1.35876
Stxbp1	1.22508
Endog	2.67385
Mlx	1.46806
Metap2	1.0303
Bak1	1.17818
Casp12	1.16684
Casp6	1.03626
Ube3a	1.02242
Ogg1	1.01827
Prkcsh	1.11079
Prdx4	1.06576
Pik3r2	1.26272
Mapk12	1.11343
Aip	1.00357
Numbl	1.13175
Sdcbp	1.80109
Degs1	1.28302
Snap23	1.08391
Wrn	1.14776
Psmb1	1.02765
Map2k3	1.12507
Ntn1	2.02723
Gsto1	1.04675
Gclm	1.07585
Amacr	1.00283
Ptgis	1.15405
Agpat1	1.47007
Scarb2	1.13161
Atn1	1.12637
Terf2	1.14832
Cdk2ap1	1.08565
Cenpa	1.41131
Purb	1.12535
Nmi	1.42764
Slc6a6	1.07293
Srsf5	1.09456
Kpna4	1.71982
Kpna3	1.1375
Ifi203	1.04819
Nrp2	1.20253
Abcc1	1.10183
Exoc4	1.14864
Ppef2	1.17988
Hax1	1.22622
Fkbp8	1.35308
Clk3	1.31117
Rabep1	1.2117
Ift81	1.20957
Npc1	1.21762
Daxx	1.38479
Zfpm1	1.4266
Axin1	1.31112
Stag2	1.04359
Anxa3	1.01139
Cetn3	1.09352
Neu1	1.01372
C1qbp	1.44007
Nudc	1.01434
Sptlc1	1.03987
Noct	1.00243
Ring1	1.09808
Cited2	1.14117
Bcat2	1.05589
Cops5	1.14523
Slc1a4	1.07629
Sp100	1.36288
Fxn	1.07086
Pitpnm1	1.18772
Psmb10	1.54066
Per1	1.09067
Pbx2	4.04712
Sdc4	1.72991
Srpk2	1.06865
Dapk3	1.24139
Bysl	1.0475
Csnk2a2	1.23639
Suv39h1	1.07545
Reps1	1.01465
Bcl2l11	1.1075
Bnip2	2.90284
Smarce1	1.07769
Prkag1	1.16486
Banf1	1.06685
Tnk2	1.02962
Slk	1.13757
Fkbp7	1.03933
Bnip3	1.14078
Trappc3	1.01608
Impa1	1.0735
Copb2	1.00684
Nck2	1.46253
Tlk2	1.26902
Impact	1.10531
Stk10	1.09532
Bloc1s1	1.274
Sap18	1.0928
Septin7	1.05558
Eif6	1.0688
Atp2a2	1.05469
Pja1	1.20113
Cbx4	1.27946
Ilk	1.10129
Chkb	1.09183
Rad51d	1.51878
Psmb5	1.02596
Sigmar1	1.12132
Aurkb	1.02603
Pip5k1c	1.28684
Pip4k2a	1.1625
Hmox2	1.13262
Ptp4a2	1.39096
Atxn2	1.01663
Gpx4	1.12485
Grem1	1.23026
Dxo	1.03038
Pdlim1	1.12433
Vamp8	1.04165
Fhl2	1.13944
Stx7	1.06151
Bard1	1.1508
Osmr	1.0128
Ugdh	1.18791
Vamp4	1.01306
Ubr1	1.1602
Sp3	1.06756
Kdm6a	1.1306
Srpk1	1.07932
Diaph2	1.14909
Smpd2	1.70884
Mid1	1.21748
Cask	1.14348
Ttc3	1.17922
Wiz	1.01965
Znf326	1.00759
Wdr1	1.03764
Ikbkb	1.13768
Baz1a	1.18908
Vti1b	1.20348
Tgfbr3	1.36648
Tulp3	1.09484
Klc1	1.01612
Dhcr7	1.14414
Znf106	1.24143
Gmnn	1.64304
Ppt1	1.36457
Cops3	1.04041
Sap30	1.10314
Comt	1.23579
Becn1	1.21302
Parg	1.0744
Gosr1	1.30563
Brd7	1.04067
Dgka	1.01314
Blm	1.96567
Ctbp1	1.00308
Hsd17b7	1.08213
Tom1	1.06535
F5	1.16638
F11r	1.02306
Stam2	1.24978
Spsb2	3.89418
Adam15	1.34305
Akap10	1.53178
Tpst2	1.48128
Dhrs3	1.22233
Zfand5	1.77607
Apaf1	1.05489
Hdac3	1.22452
Pias1	1.07725
Zbtb7a	1.09553
Lin7c	1.06401
Setdb1	1.11025
Stx8	1.17341
Actn3	1.12293
Abcd4	1.43983
Lgmn	1.22812
Tpp1	1.5069
Sh3pxd2a	1.02194
Mkln1	1.06206
Sp1	1.14701
Lancl1	1.00121
Vti1a	1.13893
Mtco1	1.93094
Hprt1	1.00944
B2m	1.37423
H2-D1	1.88252
Lyrm2	1.30754
H3-5	1.00173
Col4a1	1.28009
Ada	1.097
Krt1	2.09695
Fabp4	1.44757
H2-K1	1.55679
Prnp	1.39513
Aldoa	1.00509
Prkaca	1.00262
Got1	1.18214
Got2	1.12114
Ldha	1.02056
H2-T23	1.2841
Nr3c1	1.16443
Gpi	1.02747
Abcb1b	1.02384
Ctsl	1.23113
Me1	1.04035
Enpp1	1.08548
Csf1	1.09498
Anxa2	1.04248
Tyms	1.01843
Ercc1	2.34588
Pdia4	1.07181
Aprt	1.20696
Egr1	3.13217
Cbr2	1.04487
Col4a2	1.14647
Mdh2	1.02863
Nefl	1.03707
Nefm	1.17536
Gnai2	1.03453
Itgb1	1.04704
P4hb	1.04522
Ncl	1.02199
Pgk1	1.01302
Junb	1.34287
Hmgn2	1.38797
H2az1	1.08249
Atxn1l	1.03305
Znf703	1.17711
Mnda	1.79266
Ifi204	1.13886
Catspere	1.08757
Eef1a1	1.09952
D8Ertd738e	1.50078
Ctsb	1.13886
Mapt	1.11264
Tcea1	1.19737
Slc3a2	1.12667
H2bc15	1.01372
H2bc14	1.03496
Sub1	1.08068
Col1a1	1.52209
Lpl	1.00875
Gpx1	1.25276
Lamp1	1.05829
Dmd	1.28802
Itga5	1.05281
Itpr1	1.02954
Oas1a	1.48199
Nudt19	1.42791
Gusb	1.06381
Prkar2a	1.28801
Serpinb2	1.21661
Pdcd6	1.1707
Cxcl1	7.08861
Scd1	1.1
Calr	1.04961
Trabd	1.02317
H2-Q8	2.2608
Srp54	1.00754
Rplp0	1.02421
Map1b	1.11558
Hmox1	1.50067
Ifngr1	2.98343
Thbd	1.18155
Rel	1.01005
Trim30a	1.72059
Gstm2	1.06272
Atp6v0a2	1.2081
Lgals3	1.05161
Ldhb	1.07898
Sptan1	1.06402
Hspa1l	1.18694
Ctsa	1.11905
Zfx	1.12111
Lamp2	1.79966
Hmga1	5.54534
Eno2	1.15478
Ptbp1	1.0754
Ap2a1	1.09476
Hk1	1.04703
Tpi1	1.06118
Slc2a1	1.11417
Hspa1b	1.09867
Mthfd2	1.09341
Ctsd	1.1043
Ccn1	1.59252
Bsg	1.03876
Rps6ka3	1.0408
Sdc1	1.11714
Gnao1	1.09994
Gstp1	1.055
Ifrd1	1.23181
Rpl13a	1.00023
Lsp1	1.27968
Prdx3	1.25749
Vim	1.04639
F3	1.42947
Prim1	1.12286
Tpm3	1.05045
Gna11	1.01518
Gnaq	1.01203
Akr1b7	1.20775
Eno3	1.01415
Lmnb2	1.02805
Tap1	1.99321
Tgm2	1.3058
Cbl	1.04348
Wnt4	1.01871
Serpine1	1.19078
Ap1g1	1.02252
Hmbs	1.04844
Crabp2	1.83844
Eif3a	1.0312
Cbx3	1.05669
Mov10	1.19043
Pnp	1.06076
Gfus	1.46662
Glb1	1.04838
Pcgf2	1.11215
Zfp36l2	1.09907
Zfp36l1	1.21218
Bcat1	1.2869
Ppib	1.06517
Capg	1.13004
Lta4h	1.04512
Impdh2	1.01827
M6pr	1.04556
Ccnb1	1.28947
Mcm3	1.00815
Ccnd1	1.30331
Pou2f1	1.89717
Rps2	1.10467
Fas	1.16964
Timp2	1.25945
Nfkb1	1.04574
Lyn	1.23252
Itgb7	1.25629
Tln1	1.09863
Ezr	1.15665
Msn	1.03398
Rdx	1.02915
Ptma	1.25266
Glud1	1.03936
Pik3r1	1.26082
Sars1	1.06049
Fkbp1a	1.01276
Man2a1	1.17439
Snrpb	1.01362
Cd40	1.10891
Map4	1.02562
Plaa	1.01384
Xrcc5	1.00402
H2ax	1.11801
Pdia3	1.06526
Mgat1	1.17165
Psmb8	1.54144
Psmb9	2.52719
Apex1	1.0037
Adh5	1.06529
Nckap1	1.10772
Marcksl1	1.26032
Rxra	1.22804
Rxrb	1.09073
Grn	1.42882
Prkcd	1.17423
Tbp	1.19138
Hexa	1.42727
Casp1	1.9078
Nos2	2.28854
Vcam1	1.08037
Casp2	1.89384
Gsta3	1.00487
Ccnb2	1.14732
Ccnd2	4.22368
Ccnd3	1.14903
Fkbp4	1.03896
F2r	1.15147
Cbx2	1.86442
Aimp1	1.01717
Hoxc10	1.00241
Rbpj	1.03176
Map2k1	1.27572
Ssb	1.05564
Drg1	1.13155
Nectin2	1.02655
Wars1	1.37888
Nedd1	1.07291
Ptk2	1.12132
Usp4	1.14667
Ptpn11	1.04811
Rab5c	1.13112
Rab21	1.12136
Rab12	1.15297
Rab22a	1.02493
Rab23	1.23476
Rab18	1.03542
Plaur	1.10737
Fah	1.07106
Canx	1.06384
Irs1	1.26042
Ap1m1	1.10347
Ercc5	1.27492
Prdx1	1.03196
Ttk	1.14841
Cd81	1.55903
Ptpn1	1.12671
Ptprk	1.04545
Fmr1	1.15405
Ldlr	1.19131
Rpl12	1.0071
Fgf7	1.235
Tap2	2.00849
Cpox	1.1022
Ppm1b	1.1156
Fbln2	1.14906
Hsf1	1.02791
Hspa9	1.04173
Dnm2	1.0173
Tjp1	1.12522
Fyn	1.09017
Timp3	1.08601
Cap1	1.05551
Chd1	1.19464
Vps26a	1.02934
Vhl	1.05998
Tfam	1.00733
Rpl28	1.03799
Acsl1	1.23408
Eci1	1.08169
Foxk1	1.03248
Septin2	1.11325
Stat1	1.70027
Stat3	1.10289
Pik3ca	1.02855
Eps15	1.01155
Nr2f2	1.09293
H1-4	1.00432
Dck	1.10188
Itgav	1.06808
Akr1b1	1.0057
Akr1b8	1.08619
Acadm	1.0356
Sipa1	1.02334
Cdkn1b	1.05544
Vps4b	1.01313
Rab11b	1.00152
Adss2	1.02245
Myo1b	1.05638
Yap1	1.05253
Stt3a	1.04397
Aldh2	1.03228
Capza2	1.11693
Map2k4	1.01468
Gfpt1	1.14019
Fosl2	1.12333
Crat	1.28797
Rpl5	1.05514
Syk	1.08678
Epb41	1.08612
Pcnt	1.02827
Brca1	1.24479
Fosl1	1.27482
Cbr1	1.08088
Fpgs	1.02425
Cdc25a	1.21965
Camlg	1.09456
Nr2c2	1.80287
Mcm4	1.04578
Psen1	1.06901
Impdh1	1.03804
Gdi1	1.01095
Arsa	1.31139
Arsb	1.0487
Atp6v1a	1.11807
Atp6v1e1	1.03931
Tspo	1.39322
Cast	1.09292
Dvl1	1.0534
Rab7a	1.12471
Acadl	1.14376
Dynlt1	1.93428
Gss	1.12715
Hdgf	1.01055
Atp6v0d1	1.10757
Slc1a5	1.46804
Ccna2	1.11671
Usp10	1.26767
Pkm	1.04337
Ndufs6	1.07243
Rhox5	1.09105
Rida	1.0203
Tmem165	1.00654
Hmga2	1.00792
Dbt	1.07566
Mettl26	1.14926
Pitpna	1.22527
Pitpnb	1.05386
Slc16a1	1.02064
Cnbp	1.10854
Dnajc2	1.06212
Dmpk	1.36079
Pms2	1.32208
Rad23b	1.3036
Psmc4	1.05759
Galc	2.71218
Ddx6	1.08584
Gem	1.33859
Sh3bp1	1.22609
Kmt2a	1.0795
Adk	1.05945
Lrpap1	1.18219
Golga3	1.01288
Rab4a	1.01678
Cox17	1.20498
Cyb5a	1.01978
Usp5	1.03797
Ctbp2	1.01635
Tdg	1.38113
Wfs1	1.34188
Exosc10	1.11877
Usp25	1.46338
Ncstn	1.06012
Actn4	1.03605
Slc16a3	1.18634
Loxl2	1.2303
Smpdl3b	1.02997
Eef2	1.00528
Opa1	1.0623
Ptpa	1.0346
Strn4	1.19473
Foxp1	1.26654
Paxbp1	1.04848
Aaas	1.12469
Tpm1	1.11276
Tpm2	1.0488
Ripk2	1.44848
Senp1	1.00064
Rab2b	1.04657
Hps5	1.05724
Anks1a	1.02345
Pdxp	1.10104
Gabarapl2	1.04598
Nploc4	1.0919
Actb	1.02582
Eif4a1	1.02046
Megf8	1.29595
Dnajc5	1.03845
Chp1	1.24096
Rab10	1.02824
Rab8b	1.10278
Ube2d1	1.28463
Ube2k	1.2045
Cops2	1.06281
Rpl26	1.05918
Psme3	1.07046
Sec61a1	1.01514
Arf4	1.24399
Ywhag	1.11476
Rras2	1.31023
Rps7	1.02201
Ppp1ca	1.05356
Psmc1	1.00724
Psmc5	1.0142
Rps14	1.06935
Snrpd3	1.01611
Tbpl1	1.0268
Selenot	1.14044
Abi2	1.53472
Tsc22d1	1.02765
Acta2	1.09149
Ap2s1	1.10287
Rps6	1.05613
Atp6v1b2	1.17233
Rab1A	1.012
Ran	1.01932
Rpl23	1.08893
Rap1a	1.17292
Rps24	1.03657
Elob	1.13604
Rbx1	1.21156
Cycs	1.8159
Rps3	1.08238
Ybx1	1.04166
Pfn1	1.10182
Uba52	1.41996
Rac1	1.08708
Tle5	1.06459
Pafah1b1	1.00205
Rab3a	1.53765
Hspa8	1.05357
Dnaja1	1.07195
Hspd1	1.01911
Eif4e	1.14924
Ppp1cc	1.05019
Ywhaz	1.02877
Hmgb1	1.1551
Sumo1	1.02407
Dynll1	1.11159
Supt4h1a	1.10681
Rala	1.027
Ppp3ca	1.03411
Phb1	1.01008
Rpl22	1.25961
Ube2l3	1.11034
Rack1	1.00043
Prkacb	1.00388
Ywhaq	1.08335
Sbds	1.04345
Kpnb1	1.00835
Pip5k1a	1.00783
Kifap3	1.04012
Traf5	1.34827
Psmb7	1.00009
Traf6	1.49588
Plxna1	1.30671
Tead3	2.17181
Itpr3	1.01291
Ebp	1.02281
Pkn1	1.02791
Surf6	1.06814
Vamp7	1.07328
Mpp1	1.00917
Stam	1.46423
Tial1	1.00837
Rock1	1.06308
Rock2	1.07572
Casp4	1.02298
Tank	1.12205
Hint1	1.10395
Nfyc	1.16744
Ufd1	1.11651
Ncoa1	1.07223
Il18	1.69402
Rad50	1.0291
Usp9x	1.03646
Cux1	1.14565
Erbb2	1.10136
Ext2	1.02186
Evl	1.2219
Slc9a3r1	1.13219
Eif4ebp2	1.12162
Stx4	1.04092
Sparcl1	1.15926
Casp3	1.25267
Urod	1.08385
Ctps1	1.03397
Gaa	1.0646
Cct4	1.03336
Cct5	1.04743
Cct6a	1.03966
Cct3	1.0587
Nucb2	1.01917
Irs2	1.43386
Atf1	1.0109
Renbp	1.22891
Sgcb	1.28435
Wnk1	1.10299
Phf5a	1.00008
Cbx1	1.05056
Arf5	1.12377
Rhog	1.04938
Rpl10l	1.03701
Nptn	1.07643
Mcm6	1.05677
Prkdc	1.54103
Rhod	1.00811
Etv6	1.45915
Sptlc2	1.04591
Atp1b3	1.03949
Psme2	1.18848
Arhgap5	1.18072
Ica1	1.08517
Lyst	1.13994
Anxa4	1.16453
Slpi	1.31771
Mprip	1.07623
Fhl1	1.26809
Anpep	1.06499
Smad5	1.13285
Dok1	1.05868
Ppp4c	1.05182
Aurka	1.20157
Eya3	1.26024
Gclc	1.00499
Cpt1a	1.02233
Xrn1	1.00659
Pld2	1.11703
Pla2g6	1.03158
Anp32e	1.1214
G3bp1	1.02367
Casp7	1.13783
Jdp2	1.5947
Dab2	1.00315
Shc1	1.30091
Prdx5	1.0183
Stx2	1.24575
Gabpb1	1.14088
Cpe	1.00383
Xdh	1.19217
Hmmr	1.17781
F8a1	2.49713
Il6st	1.16614
Cd80	1.0527
G6pdx	1.02843
Pde4d	1.4718
Creb1	1.09145
Col1a2	1.07657
Gja5	2.94625
Egfr	1.14719
Top2a	1.00728
Adcy6	1.27898
Sec23a	1.14405
Gbp1	2.1939
Aqp1	1.11267
Snai1	4.06433
Ctnnb1	1.17979
Jup	1.01726
Mtf2	1.07257
Col6a2	1.23541
Nucb1	1.08639
Mark3	1.11445
Epha2	1.15376
Enah	1.06176
Thbs2	1.32649
Ccl7	1.79189
Eif2ak2	1.29785
Rela	1.17493
Smarcad1	1.05263
Yes1	1.20893
Relb	1.18619
Fmn1	1.37768
Gch1	1.48023
Eml1	1.00975
Larp7	1.02813
Ptpn2	1.11548
Aplp2	1.55915
Prrx2	1.06104
Anxa7	1.04146
Igf2r	1.08355
Ect2	1.25258
Zscan21	1.25527
Bax	1.00825
Cbfb	1.55031
Cnn2	1.12174
Tle3	1.11185
Runx2	1.49633
Slc7a1	1.68913
Inf2	1.06409
Rbm15	1.01106
Rtel1	1.15213
Tanc1	1.05385
Traf3ip1	1.40336
Cdk12	1.013
Nsun2	1.00535
Shroom4	1.22477
Parp14	1.57194
Pi4k2a	1.3266
Slc39a7	1.04674
Pdss2	1.82645
Tgtp2	2.33769
Abraxas2	1.02585
Plbd2	1.16557
Faf2	1.14075
Stt3b	1.01673
Hp1bp3	1.00736
Myl12b	1.11906
Gtf2f1	1.00895
Gmps	1.02478
Ric8a	1.05686
Zc3h15	1.00408
Pdlim7	1.18782
Smarca4	1.05833
Micall2	1.03238
Exoc5	1.28072
Pnpla6	1.11853
Cblb	1.34744
Krt2	1.22371
Yeats2	2.14909
Pip4p1	1.18342
Zfyve27	1.03403
Mphosph8	1.2665
Nol9	1.36881
Esyt2	1.08064
Trappc9	1.35096
Khsrp	1.00512
Crtc2	1.59607
Tfpt	1.21896
Srebf2	1.86331
Dennd1b	1.41194
Rnf149	1.2726
Sec24a	1.07919
Lmf1	1.08919
Hectd3	1.03084
Xxylt1	1.05147
Yrdc	1.0059
Cmpk2	2.51153
Esyt1	1.12421
Col5a2	1.00652
Foxk2	1.26331
Trafd1	1.70255
Hgsnat	1.07779
Kmt2e	1.3919
Wdr19	1.14378
Dip2b	1.0702
Spg11	1.285
Lrrk1	1.22793
Dab2ip	1.32426
Snx27	1.03128
Aak1	1.08829
Tnrc6a	1.1787
Ndst1	3.38249
Babam1	1.05721
Dtx3l	1.77222
Usp19	1.08478
Gpd1l	1.05446
Parp3	1.38958
Smcr8	1.08279
Spata5	1.16316
Hdgfl2	1.03396
Cln5	1.04627
Lclat1	1.0332
Usp30	1.02665
Zc3hav1	1.12871
Sec31a	1.09638
Pxdn	1.44269
Rbm20	12.4592
Ccdc51	1.33248
Peg3	1.11115
Tbc1d32	1.67161
Fchsd2	1.48416
Cdkl5	1.75325
Cdc42bpa	1.13446
Strada	1.61638
Kdm5a	1.19721
Rgl3	1.0354
Lrrfip1	1.03684
Pls1	1.12788
P3h1	1.07454
Mthfd1l	1.07037
Herc2	1.14295
Pds5b	1.05873
Gzf1	1.06616
Maea	1.04304
Ddx17	1.06309
Srrm1	1.00156
Ddx46	1.06059
Prag1	1.75563
Spag9	1.20424
Dhrs9	1.88244
Fbxl7	1.15191
Tut7	1.21304
Ehmt1	1.59838
Hspb6	1.39257
Rassf5	1.33865
Prkaa1	1.00005
Arhgap1	1.1735
Vps13a	1.12021
Drosha	1.18646
Ppp1r13l	1.01273
Trim41	1.22165
Igf2bp2	1.01895
Fbxw11	1.0722
Zzef1	1.08569
Abr	1.02121
Tns3	1.18892
Coil	1.11359
Ctc1	1.33729
Acaca	1.00103
Specc1	1.08941
Myo1d	1.11435
Gpr39	1.21202
Uimc1	1.09216
Leo1	1.03443
Arcn1	1.03189
Jagn1	1.14557
Kif1b	1.04149
Xrcc1	1.07428
Ogdh	1.01201
Cttn	1.00082
Myl6	1.05536
Grb2	1.02722
Flot2	1.02448
Ppp5c	1.11815
Chuk	1.36816
Samhd1	1.21416
Slc27a1	1.27696
P4ha2	1.13233
Tcf4	2.92472
Bag1	1.10664
Khdrbs1	1.05937
Irgm1	1.16987
Tnfaip3	1.17181
Ripk1	1.09737
Stip1	1.03942
Arhgef2	1.0306
Eif4ebp1	1.43528
Eps15l1	1.10732
Vdac3	1.04874
Tbc1d1	1.30429
Pml	1.23723
Kpna1	1.21264
Papss1	1.13265
Ncor1	1.00933
Asns	1.21533
Ift20	1.25641
Ncoa2	1.20317
Tmpo	1.06634
Pak3	1.00271
Tsc2	1.05136
Usf1	1.03395
Adam9	1.0109
Ppm1g	1.07537
Cdc37	1.0283
Map3k2	1.69552
Abcb7	1.24203
Gbp4	1.55089
Nab2	1.13542
Prpf4b	1.01598
Bcar1	1.06051
Cp	1.1665
Ctcf	1.04179
Prdx2	1.08535
Hcfc1	1.01806
Pik3c2a	1.03538
Pafah1b3	1.06526
Pafah1b2	1.05608
Psap	1.05378
Dyrk1a	1.09419
Lcp1	1.17789
Snta1	1.49135
Soat1	1.3548
Apc	4.45427
Six4	7.11966
Cox7a2l	1.14247
Hras	1.24594
Alcam	1.19453
Trim25	1.2891
Stard3	1.43523
Fscn1	1.08669
Fbn1	1.03945
Gpam	1.00964
Gdi2	1.04467
Znf148	1.19744
Atrx	1.04949
Hsph1	1.05926
Dnajc1	1.05124
Il1rap	1.86742
Cd47	1.1635
Itga6	1.08856
Phgdh	1.03083
Kif5b	1.0674
Krt14	3.0057
Mapk10	1.05313
Mns1	1.24888
Npm1	1.02023
Notch3	1.56093
Pdpn	1.08511
Ctr9	1.02654
Cep131	1.02191
Pea15	1.05979
Prkci	1.31688
Plcg1	1.06023
Pick1	1.03248
Pon2	1.20096
Pon3	1.08972
Ptpn14	1.26764
Sin3b	1.35672
Rhoc	1.08029
Dag1	1.06456
Rbm38	1.2329
Trim21	1.85185
Tgfb1i1	1.13322
Six1	3.58977
Sos1	1.16647
Sptbn1	1.04769
Tgfbr2	1.77316
Tgoln1	1.21474
Tfrc	1.05893
Snrnp70	1.00887
Supt6h	1.0058
Zpr1	1.00468
Atm	1.27687
Tpd52	1.20983
Speg	1.55387
Sorbs1	1.20763
Dbnl	1.11557
Ndrg1	1.11064
Eif4g2	1.07288
Vps72	1.01809
Zfp91	1.11205
Zyx	1.15813
Mapk3	1.00381
Nup62	1.11885
Rab34	1.44954
Crk	1.06368
Raly	1.09045
Tfe3	1.00564
Pan3	1.38608
Ifit2	3.40496
Cdk6	1.0733
Xpa	1.36362
Ifit1	1.58962
Stxbp2	1.31913
Myo6	1.09972
Sqstm1	1.08784
Isg15	1.05787
Cyp1b1	2.74082
Atp7a	1.17352
Sord	1.10832
Top2b	1.05616
Ptpn13	1.57871
Guk1	1.00091
Gpd2	1.01562
H2bc21	1.4676
Capn3	1.14825
Usf2	1.18373
Vcl	1.08982
Tgfbr1	1.50858
Cr1l	1.14735
Wapl	1.10659
Lrrc8e	1.61275
Bcl9l	1.02132
Cltc	1.04002
Fnip1	1.02156
Atg9a	1.0247
Ahcyl2	1.07481
Samd9l	1.66542
Esco1	1.1115
Cdk13	1.10197
Nlgn2	1.07663
Gnptab	1.24016
Tasor	1.24593
Pdzrn3	1.19717
N4bp1	1.46214
Cep170	1.05561
Usp7	1.06146
Cgnl1	1.32321
Ddx11	1.06203
Ncoa7	1.1982
C9orf72	1.19707
Nop58	1.00919
Scaf8	1.10056
Enpp3	1.05666
Carmil1	1.51699
Scap	1.40877
Ralgapa1	1.26617
Znf219	1.14534
Cltb	1.10609
Exoc3	1.03741
Retreg2	1.10926
G6pc3	11.2503
Ocrl	1.1914
Cpsf6	1.02172
Lpcat4	6.42347
Ift122	1.12342
Fndc3b	1.13289
Prmt6	1.11475
Sec23ip	1.07447
Hdac4	1.05246
Zranb3	1.20159
Sri	1.50989
Ube2j2	1.21801
Zmiz1	1.10038
Ankle2	1.0706
Nsd3	1.3844
Hdac10	3.02802
Sik3	1.19315
Atg2a	1.08829
Smchd1	1.02337
Uggt1	1.06625
Gga2	1.18742
Slc39a10	1.28115
Xpo1	1.05415
Nes	1.01992
Sepsecs	1.43247
Shkbp1	1.99493
Txndc2	1.23039
Hycc1	1.389
Fkbp15	1.11544
Oxsr1	1.15495
Arhgef18	1.19395
Smarcd3	1.39829
Klhdc10	1.20279
Gapvd1	1.02373
Galnt2	1.08519
Kdm3a	1.09816
Hltf	1.37104
Mff	1.13458
Ppp2r5a	1.21421
Smarcc2	1.00237
Ecpas	1.05309
Msl1	1.15471
Mylk	1.07337
Chd4	1.03774
Mob4	1.05515
Kif18b	1.11681
Nup98	1.04821
Tra2a	1.03412
Smarca1	1.05376
Camk2d	1.1225
Rbm15b	3.36205
Nfrkb	1.06224
Rigi	1.28452
Rictor	1.50283
Tlr13	1.13999
Ppp1r9b	1.00305
Magi1	1.31012
Cenpe	1.01904
Npc1l1	3.18896
Dnmbp	1.31329
Drc7	1.12522
Ift172	1.06822
Ranbp10	1.03719
Wdfy3	1.0766
Gigyf2	1.06999
Sbf1	1.03814
Jade1	1.11435
Ube2o	1.11958
Phf21a	1.00374
Pitpnm2	1.89577
Smpd4	1.03119
Ino80	1.05757
Smg5	1.46632
Zc3h4	1.1151
Cnot1	1.01943
Chsy1	1.01124
Larp1	1.14446
Nemp1	1.1544
Acap2	1.05733
Syne1	1.36089
Spop	1.18994
Rps27	1.01295
Eif2s1	1.12773
Akap9	1.02867
Kyat3	1.05682
Recql4	1.12402
Polr1g	1.13068
Fbxo22	1.15991
Snd1	1.00855
Mtch2	1.17819
Brd2	1.04055
Picalm	1.11444
Kif27	1.87455
Pank2	1.03793
Cyfip1	1.02147
Spag5	1.05883
Eri1	1.48381
Hook2	1.41602
Syncrip	1.08066
Abcg2	1.18142
Thoc7	1.11249
Trpm4	1.14238
Peg10	1.22113
Cpeb4	1.02785
Inpp5a	1.06661
Mycbp2	1.14707
Shprh	1.30817
Actn1	1.0473
Mybbp1a	1.01332
Lnpk	1.25505
Igsf1	1.80733
Maco1	1.43816
Otub1	1.08897
Stk38l	1.95759
Ctdp1	1.02947
Znf516	1.05143
Ccp110	1.0763
Map6	1.05138
Sgo2	1.22532
Nacc1	1.00949
Mcph1	1.19281
Mib1	1.06826
Mtmr12	1.32305
Erbin	1.24102
Nisch	1.13616
Nav3	1.14059
Cyld	1.20526
Dcaf1	1.2656
Clasp1	1.09625
Madd	1.15723
Pum2	1.01208
Suz12	1.20623
Pum1	1.0447
Usp8	1.08373
Septin9	1.09451
Rab3gap1	1.16581
Naa15	1.06672
Trit1	1.21781
Dgkz	1.07016
Actr5	2.10115
Taf1	1.06141
Kcmf1	1.07723
Fancd2	1.2259
Epn1	1.05541
Ppp1r10	1.16864
Zmpste24	1.02106
Kirrel1	1.29156
Lrrc8a	1.03549
Mtdh	1.00869
Vac14	1.13722
Rhbdf2	1.12929
Ddrgk1	1.20116
Vrk1	1.01702
Pelo	1.02349
Flnb	1.04441
Rraga	1.00676
Eif4g3	1.06607
Nucks1	1.72437
Ddhd1	2.23747
Supv3l1	1.25766
Zc3hc1	1.00073
Trrap	1.21696
Pank4	1.17841
Wdtc1	1.3723
Ddx42	1.1242
Ankfy1	1.069
Mcub	1.04217
Ireb2	1.50468
Pcyt1b	1.63614
Mfn1	1.0283
Mgat4b	1.10062
Pdk1	1.02444
Pcid2	1.04722
Ctdspl2	1.12824
Tmtc4	1.02589
Stk17b	2.96402
Rhot1	1.14349
Txnip	1.47176
Ptgr3	1.05023
Atg4b	1.18434
Pan2	1.34345
Aars1	1.13103
Cept1	1.55194
Ccny	1.35281
Pck2	1.19598
Wasf2	1.04347
Slc25a12	1.00426
Ehd2	1.09025
Rnf41	1.4973
Echs1	1.08812
Rhbdd1	1.24706
Nrdc	1.04413
Tbl1xr1	1.04446
Slu7	1.34283
Gprc5a	1.14406
Ppm1l	1.11182
Txlng	1.0081
Mia3	1.07119
Rufy1	1.00156
Dock9	1.22597
Marf1	1.61972
Pnpla2	1.05754
Hmbox1	1.76146
Smarcal1	1.02233
Csgalnact1	1.22817
Mtbp	1.3223
Sgta	1.07447
Tmbim1	1.16971
Rcc2	1.0529
Ipo5	1.00992
Baiap2	1.08591
Smg1	1.08626
Eea1	1.12466
Srsf7	1.03091
L3mbtl3	1.09822
Nceh1	1.2082
Dse	1.01043
Hps6	1.02456
Arid5b	1.1589
Dlat	1.03957
Gga3	1.166
Lars1	1.1152
Ckap4	1.02984
Qars1	1.0483
Hadha	1.00271
Rassf2	2.54136
Vrk2	1.10038
Zbtb33	1.04215
Slc17a5	1.60589
Wdr35	1.35114
Derl2	1.30528
Iqcb1	1.32652
Acp6	1.22068
Dnaaf2	1.4769
Daam1	2.5091
Dmxl2	1.12317
Elmo1	3.60515
Abraxas1	1.25881
Suds3	1.17193
Scfd1	1.04124
Clasp2	1.07466
Pisd	1.49947
Pbrm1	1.05674
Ap3s2	1.08178
Cnot4	2.39076
Cpne3	1.01809
Csnk1g1	1.79128
Pik3cb	1.03558
Enpp4	1.60933
Smyd4	1.99093
Flna	1.05108
Utp25	1.15016
Exosc6	1.00274
Cdk5rap1	1.45063
Pak4	1.00059
Slc4a7	1.1948
Tox4	1.16869
Iars1	1.07607
Aifm2	1.16505
Senp7	1.1653
LRWD1	1.08648
Plekha1	1.28043
Gphn	1.13945
Pdcl3	1.07996
Snx17	1.03706
Camk1d	1.13598
Steap2	1.00369
Arrb1	1.09066
Slc38a7	1.01359
Ptges2	1.14121
Pithd1	1.07678
Acaa2	1.05398
Pkn2	1.14558
Kank2	1.10115
Rbbp5	1.07262
Gemin5	1.077
Pxk	1.21881
Fndc3a	1.4707
Ift57	1.73171
Hat1	1.04653
Usp47	1.06736
Poglut1	1.08675
Taok3	1.40642
Tbc1d4	1.1922
Ythdf3	1.12766
Itpk1	1.40748
Kat6a	1.46784
Znf609	1.28416
Ston2	1.27786
Dnm3	1.08979
Pgm5	1.06395
Dock10	1.43299
Ncbp3	1.11744
Lacc1	1.85925
Chpt1	1.26359
Rps6ka5	1.4404
Camkk2	2.98819
Taf5	1.28621
Zhx2	1.08115
Ing4	1.16804
Vps26b	1.03313
Atg16l1	1.11205
Gpcpd1	4.67253
Gpat3	1.31653
Znf451	1.16494
Sipa1l1	1.02838
Tlk1	1.35679
Plekhh2	1.09409
Ldlrap1	1.17297
Dock8	1.01914
Cpne1	1.04519
Prepl	1.04419
Myo9a	1.06294
Cers6	1.00246
Mtrr	1.43021
Camsap2	1.2223
Septin11	1.05104
Tmem120a	1.12506
Setdb2	2.78006
Hdac7	1.1015
Rbm14	1.02042
Brat1	1.06571
Vcpkmt	1.38496
Arhgap24	1.38482
Rad51ap1	1.0466
Rae1	1.00257
Cnot2	1.04264
Sdhaf2	1.64097
Cgas	1.13509
Rcor2	1.34894
Stbd1	1.232
Rbm4	1.03492
Plekhn1	2.22672
Ank2	1.09622
Immt	1.02278
Parp9	1.31499
Rsad2	3.24282
Cnst	1.08031
Abi1	1.0197
Samd4a	1.10183
Dctn4	1.06943
Synpo	1.17113
Vwa8	1.05466
Zfpm2	1.13125
Nlrp10	1.59002
Bcas3	1.32974
Pabpn1	1.06833
Vcpip1	1.41365
Ston1	1.01061
Naa30	1.11027
Tab1	1.09017
Gbp5	3.55289
Rcor1	1.07949
Scyl2	1.16067
Slc38a2	1.12239
Sik2	1.12732
Nedd4l	1.05378
Cdc34	1.2879
Cc2d2a	1.18652
H6pd	1.01967
C1s1	1.01207
Ltbp1	1.13787
Fkrp	1.20754
Adprs	1.18745
Ppm1f	1.02843
Slc43a2	1.35814
Uaca	1.08355
Tns2	1.12212
Eprs1	1.05941
Ifi205a	4.5861
Wdr47	1.00197
Lonp1	1.0821
Calcoco1	1.1505
Ccar1	1.02286
Nav1	1.01911
Ttll5	1.00385
Rapgef2	1.19613
Septin8	1.02375
Zc3h3	1.72016
Fbxo4	1.12406
Gatad2a	1.0721
Gnl3	1.17013
Sphk1	1.206
Bag5	1.23907
Pdlim5	1.23391
Fermt2	1.12631
Fam20a	1.0748
Parp10	1.51885
Copa	1.05549
Kdm1b	1.4735
Prmt5	1.01235
Twnk	1.95535
Nradd	1.00335
Trip10	1.06604
Ahctf1	1.01134
Ago1	1.35046
Cdc73	1.12506
Acad9	1.01231
Eif3b	1.04809
Acsl5	1.14941
Bdh2	1.34908
Aldh1l2	1.11997
Fnbp1l	1.08973
Bclaf1	1.12489
Akr1c18	1.01665
Lmbrd1	1.5059
Cdk17	1.01628
Taf10	2.78021
Cnot3	1.09097
Kiaa0319l	3.18748
Pdxk	1.02136
Tmem41b	1.1704
Alkbh3	1.16379
Tdrd7	1.44679
Wipf1	1.2665
Dnm1l	1.0621
Pnpla8	2.22965
Phldb2	1.06485
Pnpt1	1.35783
Wdr11	1.0338
Polr1e	1.11093
Scmh1	1.62434
Uvrag	1.00641
Mmgt1	1.06679
P3h4	1.24797
Os9	1.15434
Lsm14a	1.13894
Plcd3	2.24684
Agfg1	1.10266
Stn1	1.08078
Matr3	1.00177
Kin	1.36001
Fanci	1.08233
Dennd1a	1.48869
Usp45	1.03623
Mepce	1.03041
Fbxo45	1.21771
Ahi1	1.35115
Vrk3	1.07116
Appl2	1.1259
Appl1	1.0113
Optn	1.56221
Cnot6	1.36887
Babam2	1.31573
Casc3	1.13937
Pitrm1	1.05778
Nsun5	1.14386
Ablim1	1.12404
Svil	1.26166
Rptor	1.06378
Agpat4	1.05035
Naxe	1.28258
Traf3ip2	1.23859
Acat1	1.13026
IntS13	1.08346
Eif3l	1.01879
Mapre2	1.21132
Bloc1s5	1.41314
Gga1	1.04997
Trim31	1.17959
Atf7	1.10303
Sgpl1	1.01318
Aldh1l1	1.8341
Znfx1	1.14673
Ero1a	1.2696
Dock7	1.03005
Stac2	1.17194
Eif3c	1.13206
Niban2	1.09097
Pdlim2	1.07344
Tor2a	4.33118
Hmces	1.38833
Dync1li1	1.08375
Chmp7	1.06051
Spart	1.03564
Sirt4	1.09011
Phospho1	1.57954
Bst2	1.61684
Pomt1	1.29805
Ntmt1	1.0762
Nabp2	1.4477
Hbp1	1.21997
Ubqln1	1.21013
Gle1	1.1238
Pspc1	1.22986
Rab11fip5	1.0662
Clmp	1.52079
Brd8	1.0134
Slco3a1	1.3464
Cdk8	1.60788
Thoc1	1.09493
Plaat3	1.43572
Dicer1	1.05994
Nup85	1.08683
Slc30a5	1.33488
Clybl	1.08225
Nup35	1.00991
Etv3	1.23815
Mib2	1.37318
Apbb1ip	1.14317
Ifih1	1.23716
Arap3	1.16164
Usp15	1.07785
Wasf1	1.84473
Gstm4	1.13514
Vps39	1.33009
Aspscr1	1.08285
Banp	1.56155
Exosc2	1.02193
Bbx	1.23412
Mpdz	1.09714
Alas1	12.5414
Tkfc	1.1206
Rpap2	1.12724
Med25	1.01442
Ces1	1.16208
Cant1	1.07364
Rdh10	1.12154
Pex19	1.14074
Sco2	1.04735
Cth	1.03509
Nrbf2	1.05106
Rnpep	1.04756
Gripap1	1.20607
Pik3r4	1.15347
Hip1	1.01716
Myh9	1.00493
Washc1	1.0753
Phip	1.20901
Nit1	1.15208
Adpgk	1.04259
Atp1a1	1.07413
Mical1	1.04223
Ptgr2	1.12163
Sirt2	1.13631
Gpsm2	1.09309
Efcab7	1.7833
Naa40	1.32089
Rcc1	1.01656
Taf12	1.10357
Pdcd10	1.06055
Sav1	1.03408
Bloc1s4	1.18885
Rpe	1.14537
Lmcd1	1.16669
Nle1	1.06189
Vps4a	1.11813
Tmem30a	1.23375
Rbm39	1.12298
Sec63	1.1269
Amot	1.09223
Agap3	1.10364
Dhx36	1.03099
Flnc	1.07609
Pxn	1.09495
Mob2	1.10329
Oas3	1.28505
Lpcat3	1.49472
Rab14	1.12101
Eif4a3	1.06442
Slc27a4	1.24646
Znf24	1.55391
Ddx1	1.02349
Mgst1	1.24479
Farp2	2.84453
Nsmce2	1.03783
Cbr4	1.10627
Pus7	1.02596
Golga4	1.05886
Zkscan3	1.00107
Kdm4b	1.72729
Vps11	1.15551
Man2c1	1.18778
Sharpin	1.30299
Setd3	1.04674
Cdkal1	1.05858
Fig4	1.01531
Gne	1.22713
Fubp1	1.03566
Wwox	1.48798
Strbp	1.11257
Taf5l	1.14506
Dr1	1.28815
Dcxr	1.04619
Zfand2b	1.11147
Erlin1	1.15161
Crtc3	1.29042
Pomgnt1	2.0558
Golm1	1.481
Trex1	1.82357
Ajuba	1.00624
Lims2	1.10794
Vps36	1.02401
Acy3	1.13178
Dnah8	1.04742
Pip4k2c	1.31152
Basp1	1.16904
Dcp1a	1.0775
Wasl	1.21527
Egln1	1.96119
Baz2a	1.26221
Ipo9	1.03268
Synpo2	1.02999
Atl3	1.04384
Snx4	1.0394
Rrp1b	1.00172
Rnf126	1.06914
Arhgap35	1.02247
Nln	1.08786
Ndufv1	1.01856
Lzts2	1.03439
Dnajc3	1.00796
Lpgat1	1.02415
Ptbp2	1.05507
Gbp7	1.72711
Pcca	1.10152
Dnajc24	1.02993
Ugp2	1.03076
Sh2b1	1.32471
Ndfip2	2.15778
Rab4b	1.37084
Snx18	1.00235
Adarb1	1.06727
Dst	1.05567
Mia2	1.04884
Pofut1	1.33601
Smarca5	1.02143
Supt16h	1.02534
Fdps	1.04269
Fads1	1.12247
Msi2	1.02718
Bicd2	1.0462
Med6	1.86355
Acaa1a	1.12427
Exosc4	1.21785
Tmco1	1.03551
Cyrib	1.07622
Gps2	1.95572
Rin1	1.07505
Tor1aip1	1.48299
Macrod1	1.22443
Traf7	1.70335
Clip1	1.06819
Frk	1.17328
Glyr1	1.04198
Krt5	1.72974
Ubxn1	1.09467
Trim59	1.68683
Sirt1	1.14982
Camk2g	1.0312
Glrx2	1.05961
Cic	1.01796
Loxl4	2.14572
Letmd1	1.06633
Rnf31	1.35317
Cers2	1.16233
Trps1	1.0532
Taldo1	1.07162
Myo5a	1.0121
Wdr77	1.05675
Nrbp1	1.05571
Derl1	1.66781
Apobec3	1.36825
Ddb2	1.04382
Dhx58	1.42231
Cdk9	1.08759
Mpst	1.01396
Stoml2	1.03824
Pacsin3	1.10353
Psip1	1.01797
Tnip2	1.04677
Kdelr1	1.0299
Rap1b	1.07181
Smarcd2	1.09233
Lims1	1.06847
Plpp3	1.18057
Actr3	1.00668
Errfi1	1.18115
Arfgap2	1.15221
Eps8l2	1.16364
Prc1	1.05433
Nono	1.00515
Rragc	1.01326
Smox	1.12731
Tab2	1.15216
Tmed9	1.06949
Rbm10	1.02279
Stk24	1.01718
Dctn2	1.04253
Cmas	1.14728
Clint1	1.0894
Nampt	1.25362
Ppif	2.82254
Vmp1	1.21119
Dnajb11	1.02561
Triobp	1.20891
Cds2	1.00129
Eif2s2	1.1002
Mcrs1	1.13494
Rtcb	1.05433
Usp16	1.15746
Ttc5	1.01422
Ptdss1	1.18985
Clcc1	1.1483
Znf281	1.56351
Hgs	1.02332
Clp1	1.09636
Cdk5rap3	1.04123
Abhd12	1.30175
Lias	1.07912
Pstpip2	1.11749
Nck1	1.17834
Txnrd3	1.45705
Erc1	1.01493
Rassf1	1.42591
Kars1	1.02131
Brap	1.03062
Srrt	1.05986
Mccc1	1.08893
Ehbp1l1	1.02863
Adar	1.27068
Ubqln4	1.1491
Cep41	1.06897
Rad54l2	1.09299
Ankrd17	1.08366
Rab27b	1.05521
Rtn4	1.04973
Rrbp1	1.11084
Ubxn6	1.12786
Gtf2a1	2.31494
Trim34a	2.21128
Trim33	1.10139
Trim16	1.13848
Trim11	1.03543
Arhgdia	1.01224
Ino80b	1.93996
Bap1	1.65859
Dhx30	1.01408
Tp53rkb	1.35458
Selenos	1.86379
Ndufa5	1.00711
Mydgf	1.11265
Glo1	1.286
Arpc5	1.01041
Atg3	1.00696
Cdca5	1.28709
Lap3	1.03145
Chmp3	1.01676
Myl9	1.2209
Lamtor1	1.21273
Lztr1	1.26226
Med21	1.02118
Nenf	1.00113
Uqcrq	1.00535
Pkp2	1.05789
Fis1	1.01387
Cisd2	1.18971
Sar1b	1.07144
Rab5a	1.00059
Ergic3	1.31145
Pcyox1	1.08126
Mettl16	1.0408
Med30	1.40565
Pih1d1	1.1542
Rnf2	1.04929
Ppp6c	1.12218
Slc25a46	1.58422
Riok2	1.01222
Pam16	1.04291
Retreg3	1.11771
Dnajc19	1.15056
Ywhab	1.06698
Ykt6	1.01258
Arl8b	1.0159
Ifitm3	1.02807
Uqcc2	1.5923
Yeats4	1.33909
Rchy1	1.00573
Atp6v1g1	1.07167
Uqcrfs1	1.20345
Chchd3	1.07043
Atxn3	1.43677
Smc3	1.00789
Tubb2b	1.03009
Bloc1s2	1.39145
Bccip	1.00023
Atic	1.03487
Snx2	1.00772
Rnf135	1.87377
Zdhhc13	2.05633
Cxxc1	1.03241
Setd6	1.24884
Rnaseh2a	1.01307
Yif1b	1.03525
Manf	1.24723
Abcb8	1.00573
Cenpv	1.14904
Tecr	1.01124
Ube2f	1.00664
Chtop	1.14013
Serbp1	1.01076
Dcp2	1.27149
Naxd	1.03584
Nsfl1c	1.02098
Nsun4	1.27813
Gars1	1.07486
Naalad2	1.1737
Fbxl20	1.07266
Acsl3	1.03849
Nt5c3a	1.36718
Mtpap	1.1125
Stx17	1.17498
Rars1	1.02119
Arl2	1.14025
Oxct1	1.10113
Cyc1	1.03991
Psrc1	1.03752
Tars1	1.07153
Dusp12	1.00725
Maf1	2.3628
Serpinb1a	1.13098
Cndp2	1.11263
Agpat5	1.09753
Eef1e1	1.03513
Kat8	1.32392
Chordc1	1.05744
Nol3	1.49422
Zdhhc21	1.73012
Dlst	1.10975
Synj2	1.11493
Sp2	1.14799
Armc9	1.4438
Ube2v2	1.08915
Dtna	1.61781
Coro7	5.24354
Mlkl	1.18379
Acp1	1.23507
Rufy3	1.09935
Stx11	1.00991
Cul2	1.02877
Phf14	1.23725
Rabl3	3.60971
Agpat3	1.03651
Atad1	1.34956
Cul5	1.00393
Syap1	1.08963
Sun1	1.16907
Synj2bp	1.06697
Cers5	1.02966
S100a16	1.41933
Exosc8	1.03376
Iscu	1.16814
Chmp5	1.13175
Naaa	1.14511
Sapcd2	1.5844
Aplf	1.16758
Chmp4b	1.35203
Ifi35	1.23941
Phf10	1.24072
Rexo2	1.06252
Gsdmd	1.28119
Snx5	1.03764
Llph	1.2293
Tbc1d20	1.59072
Cir1	1.04665
Wdr83	1.1702
Asf1b	1.68872
Mrgbp	1.39817
Cnpy3	1.53348
Zfyve19	1.25239
Gon4l	4.73783
Napa	1.04185
Chmp2a	1.044
Ap1s2	5.04537
Prkar1a	1.13937
[truncated: 1,657 more rows]

## Sheet: Table S9C-Ubiquitinome analysis
Supplementary Table S9B：Proteome analysis in cardiomyocytes transfected with YOD1 or control plasmid
Gene name	Regulated Type
Gbp6	down
Arfgef2	down
Smurf2	down
Dock11	down
Bclaf3	down
Ckap5	down
Accs	down
Focad	down
Ubr4	down
Ppig	down
Upf2	down
Rabgap1	down
Mocs3	down
Las1l	down
Phf11	down
Dennd4c	down
Usp36	down
Slfn9	down
Pex10	down
Kif16b	down
Usp24	down
Arhgap42	down
Otud4	down
Pdzd8	down
Osbpl8	down
Mndal	down
Soga1	down
Piezo1	down
Gcn1	down
Ascc3	down
Tns1	down
Abcc4	down
Cep350	down
Pi4ka	down
Rnf213	down
Nolc1	down
Kif23	down
Myo1e	down
Arid2	down
Numa1	down
Oas2	down
Sec16a	down
Tpr	down
Farp1	down
Myo10	down
Arfgef1	down
Atp2b1	down
Trip12	down
Kif14	down
Hk2	down
Capn2	down
Sec22b	down
Dpysl2	down
Emd	down
Pten	down
Stxbp1	down
Ampd3	down
Ube3a	down
Diaph1	down
Eftud2	down
Bub1	down
Degs1	down
Wrn	down
Map2k3	down
Rpl21	down
Agpat1	down
Phb2	down
Polr1a	down
Chek1	down
Purb	down
Capn1	down
Abcc1	down
Exoc4	down
Hax1	down
Fkbp8	down
Notch2	down
Bmpr2	down
Anxa8	down
Pnn	down
Per1	down
Sdc4	down
Cavin1	down
Rnf13	down
Tnk2	down
Get3	down
Slk	down
Pgrmc1	down
Tlk2	down
Impact	down
Stk10	down
Ilk	down
Chkb	down
Pip5k1c	down
Pip4k2a	down
Eif3d	down
Hmox2	down
Grk6	down
Itgb5	down
Nmt1	down
Pdlim1	down
Fhl2	down
Ugdh	down
Ubr1	down
Snx3	down
Hsd17b12	down
Kdm6a	down
Cask	down
Ttc3	down
Ikbkb	down
Vti1b	down
Mtx2	down
Capns1	down
Gmnn	down
Ppt1	down
Cops3	down
Cops4	down
Men1	down
Comt	down
Parg	down
Creg1	down
Dgka	down
Hsd17b7	down
Birc6	down
F5	down
Spsb2	down
Fgd3	down
Tpst2	down
Apaf1	down
Pias1	down
Setdb1	down
Stx8	down
Abcd4	down
Tpp1	down
Mkln1	down
Cope	down
Lancl1	down
Vti1a	down
Iap	down
Tk1	down
Tuba1b	down
Xlr	down
Gpi	down
Abcb1b	down
Ctsl	down
Plau	down
Sparc	down
Tyms	down
Hsp90aa1	down
Ercc1	down
Aprt	down
Hsp90b1	down
Polr2a	down
P4hb	down
Ncl	down
Pgk1	down
Eef1a1	down
Eif4a2	down
Tcea1	down
H2bc15	down
Parp1	down
Rrm2	down
Fn1	down
Hsp90ab1	down
Dmd	down
Oas1a	down
Pfkl	down
Dnmt1	down
Rpl27a	down
Rpsa	down
Calr	down
Srp54	down
Hspb1	down
Psmd3	down
Lmnb1	down
Map1b	down
Cdh2	down
Ifngr1	down
Cd44	down
Gstm2	down
Atp6v0a2	down
Lgals3	down
Sptan1	down
Ctsa	down
Gapdh	down
Lamp2	down
Hmga1	down
Eno1	down
Ap2a1	down
Hk1	down
Hspa1b	down
Ctsd	down
Rps6ka3	down
Sdc1	down
Fasn	down
Serpinh1	down
Vim	down
Prkca	down
Eno3	down
Lmnb2	down
Ap1g1	down
Cbx3	down
Gja1	down
Mov10	down
Xrcc6	down
Gfus	down
Cryab	down
Zfp36l2	down
Bcat1	down
Capg	down
Lta4h	down
Impdh2	down
Cdk11b	down
Ccnb1	down
Mcm3	down
Ccnd1	down
Rps2	down
Fas	down
Nfkb1	down
Ubtf	down
Tln1	down
Ctnna1	down
Glud1	down
Map4	down
Gna13	down
Plaa	down
Xrcc5	down
Rpl3	down
Pdia3	down
Apex1	down
Adh5	down
Atxn10	down
Nckap1	down
Grn	down
Prkcd	down
Nos2	down
Vcam1	down
Ccnd2	down
Fkbp4	down
F2r	down
Ahr	down
Ctnnd1	down
Prkar2b	down
Ssb	down
Wars1	down
Pola1	down
Ptk2	down
Rab6a	down
Rab12	down
Rab24	down
Rab18	down
Thbs1	down
Fbl	down
Ap1m1	down
Rfc1	down
Ercc5	down
Prdx1	down
Ptpn12	down
Fmr1	down
Rpl12	down
Cpox	down
Ppm1b	down
Lig1	down
Dnm2	down
Tjp1	down
Fen1	down
Cap1	down
Tkt	down
Rpl28	down
Acsl1	down
Septin2	down
Stat1	down
Stat3	down
Eps15	down
Htt	down
Cct8	down
H1-4	down
H1-1	down
H1-5	down
H1-3	down
Sdc2	down
Akr1b1	down
Akr1b8	down
Nsf	down
Nedd4	down
Yap1	down
Stt3a	down
Tes	down
Pla2g4a	down
Aldh2	down
Aldh3a1	down
Capza2	down
Srprb	down
Mapk14	down
Gfpt1	down
Pfkm	down
Rpl29	down
Rpl5	down
Tbca	down
Lmna	down
Inpp1	down
Pcyt1a	down
Mcm4	down
Cav1	down
Impdh1	down
Ahcy	down
Gdi1	down
Shmt1	down
Atp6v1e1	down
Pa2g4	down
Cast	down
Uros	down
Hsd17b4	down
Atp6v0d1	down
Slc25a5	down
Jak1	down
Usp10	down
Pkm	down
Tmem165	down
Pitpna	down
Pitpnb	down
Slc16a1	down
Anapc1	down
Idh2	down
Stmn1	down
Msh6	down
Nub1	down
Faf1	down
Psmc4	down
Adsl	down
Acod1	down
Slc12a2	down
Abcd3	down
Adk	down
Stmn2	down
Cox6b1	down
Usp5	down
Exosc10	down
Usp25	down
Eef1d	down
Actn4	down
Sesn1	down
Eef2	down
Ripk2	down
Pdrg1	down
Wdhd1	down
Sirt6	down
Kdm2a	down
Eif3e	down
Espl1	down
Nploc4	down
Actb	down
Cdc42	down
Dnajc5	down
Ube2d1	down
Ube2m	down
Actr2	down
Cops2	down
Sec61a1	down
Lpar1	down
Rras2	down
Psmc5	down
Ywhae	down
Rps29	down
Rps11	down
Psmc6	down
Rps4x	down
Rpl18a	down
Ap2s1	down
Rpl23a	down
Rps6	down
H4c16	down
Atp6v1b2	down
Ran	down
Rps15	down
Rps26	down
Gnb1	down
Rbx1	down
Cycs	down
Rps3	down
Gtf2b	down
Ybx1	down
Rps27a	down
Rac1	down
Dnaja1	down
Hspd1	down
Hmgb1	down
Eif5a	down
Crip1	down
Rps17	down
Ube2i	down
Rps12	down
Rpl22	down
Ube2l3	down
Rack1	down
Prkacb	down
Ywhah	down
Kpnb1	down
Traf5	down
Plxna1	down
Itpr3	down
Ebp	down
Nfix	down
Hdac2	down
Mpp1	down
Ctps2	down
Tank	down
Ufd1	down
Rad50	down
Usp9x	down
Irf7	down
Fer	down
Casp3	down
Ctps1	down
Gaa	down
Cct2	down
Cct4	down
Stim2	down
Phf5a	down
Cbx1	down
Ap2m1	down
Rhog	down
Prkdc	down
Kif20a	down
Rhod	down
Sms	down
Sptlc2	down
Atp1b3	down
Psme1	down
Psme2	down
Vps45	down
Anxa4	down
Nbr1	down
Bop1	down
Dok1	down
Myo7a	down
Tep1	down
Cpt1a	down
Polr2c	down
Fh	down
Pla2g6	down
Map4k4	down
Jpt1	down
G3bp1	down
Nfib	down
Dtymk	down
Xdh	down
Il6st	down
Pde4d	down
Egfr	down
Top2a	down
Adcy6	down
Sec23a	down
Epha2	down
Eif2ak2	down
Fabp5	down
Fmn1	down
Mex3c	down
Eml1	down
Bax	down
Cbfb	down
Cnn2	down
Rad51	down
Ssrp1	down
Inf2	down
Ttc21b	down
Vps8	down
Fam83h	down
Gspt2	down
Nsun2	down
Parp14	down
Edem3	down
Specc1l	down
Pi4k2a	down
Slc39a7	down
Osbp	down
Marchf5	down
Plekhf1	down
Faf2	down
Gmps	down
Trappc13	down
Pde12	down
Pdlim7	down
Smarca4	down
Ankmy2	down
Pnpla6	down
Psmd1	down
Esyt2	down
Trappc9	down
Khsrp	down
Rars2	down
Srebf2	down
Rnf149	down
Prmt9	down
Esyt1	down
Lbr	down
Ttll12	down
Puf60	down
Zyg11b	down
Nt5c3b	down
Mcrip1	down
Spg11	down
Lrrk1	down
Snx27	down
Zswim8	down
Babam1	down
Dtx3l	down
Rnf10	down
Edc4	down
Usp19	down
Cog7	down
Smcr8	down
Washc4	down
Hdgfl2	down
Zc3hav1	down
Arhgef40	down
Sec31a	down
Tars2	down
Fcho2	down
Tgfbrap1	down
Cdc42bpa	down
Pdp1	down
Fam91a1	down
Ncbp1	down
Mthfd1l	down
Syne3	down
Klhdc2	down
Odr4	down
Herc2	down
Pds5b	down
Maea	down
Ddx17	down
Prune2	down
Aldh16a1	down
Spag9	down
Resf1	down
Ehmt1	down
Prkaa1	down
Vps13a	down
Drosha	down
Fam20c	down
Trim41	down
Neurl4	down
Smg7	down
Lrrk2	down
Ccdc88a	down
Tom1l2	down
Fbxw11	down
Zzef1	down
Psme4	down
Tns3	down
Ctc1	down
Pfas	down
Tbc1d9b	down
Cluh	down
Acaca	down
Specc1	down
Myo1d	down
Ubr3	down
Scaf1	down
Uimc1	down
Kif1b	down
Cttn	down
Grb2	down
Ppp5c	down
Samhd1	down
P4ha1	down
Csnk2a1	down
Slc30a1	down
Khdrbs1	down
Tmem45a	down
Rasa3	down
Akt2	down
Stip1	down
Pter	down
Arhgef2	down
Vdac2	down
Vdac1	down
Papss1	down
Rbbp7	down
Asns	down
Tmpo	down
Hars1	down
Gbp4	down
Mapre1	down
Prdx2	down
Papola	down
Hcfc1	down
Pik3c2a	down
Pafah1b2	down
Mre11	down
Lcp1	down
Soat1	down
Bcap29	down
Pcolce	down
Trim25	down
Fkbp10	down
Fxr1	down
Gpam	down
Gdi2	down
Ddx5	down
Cbx5	down
Atrx	down
Hsph1	down
Il1rap	down
Kif5b	down
Mcm7	down
Npm1	down
Notch3	down
Cep131	down
Prkci	down
Snrpc	down
Sptbn1	down
Tgfbr2	down
Trim28	down
Atm	down
Cstb	down
Fkbp3	down
Vat1	down
Zyx	down
Ift52	down
Mapk3	down
Map2k2	down
Rab34	down
Pan3	down
Spr	down
Maoa	down
Btf3	down
Sf1	down
Cdk6	down
Myo6	down
Sqstm1	down
Ifit3	down
Cyp1b1	down
Atp7a	down
Ptprj	down
Gstt1	down
Top2b	down
Tpp2	down
Nqo1	down
Vcl	down
Tgfbr1	down
Gart	down
Nlrp4e	down
Tent4b	down
Cltc	down
Fnip1	down
Galk2	down
Ahcyl2	down
Samd9l	down
Myof	down
Hectd1	down
Tasor	down
Ltn1	down
Pds5a	down
Swap70	down
N4bp1	down
Usp7	down
Ncapg2	down
Helz	down
Nop58	down
Antxr2	down
Wls	down
Lemd2	down
Tpm4	down
Ocrl	down
Ift122	down
Tbc1d31	down
Sec23ip	down
Eif4g1	down
Zranb3	down
Snrnp200	down
Inppl1	down
Nes	down
Snx6	down
Ano6	down
Kif15	down
Kif11	down
Oxsr1	down
Atl2	down
Herc4	down
Ptpn23	down
Hltf	down
Smarcc2	down
Ecpas	down
Mindy2	down
Dync1li2	down
Srsf1	down
Chd4	down
Mob4	down
Rasa4	down
Rcor3	down
Dhx29	down
Med16	down
Exoc8	down
Rab35	down
Atp1a3	down
Rictor	down
Cenpe	down
Wdfy3	down
Ubr2	down
Dstyk	down
Gigyf2	down
Ube2o	down
Smpd4	down
Ibtk	down
Kifbp	down
Ino80	down
Cnot1	down
Cand1	down
Larp1	down
Cand2	down
Kdm1a	down
Ppip5k2	down
Nup188	down
Ncapd3	down
Acap2	down
Rps9	down
Eif2s1	down
Fblim1	down
Recql4	down
Ppp2r1a	down
Stambpl1	down
Snd1	down
Mtch2	down
Picalm	down
Cyfip1	down
Eri1	down
Uhrf2	down
Wdr91	down
Prcp	down
Abcg2	down
Huwe1	down
Trpm4	down
Peg10	down
Inpp5a	down
Mycbp2	down
Actn1	down
Mybbp1a	down
Maco1	down
Atxn2l	down
Phkb	down
Plekhm1	down
Pgm2	down
Atf7ip	down
Cdc42bpb	down
Gvin1	down
Gng5	down
Dcaf5	down
Pcdh19	down
Nisch	down
Ubr5	down
Cyld	down
Arhgef17	down
Pum2	down
Usp8	down
Ube3c	down
Naa15	down
Ankrd13a	down
Taf1	down
Kcmf1	down
Fancd2	down
Epn1	down
Dhx33	down
Zmpste24	down
Kirrel1	down
Kif20b	down
Rhbdf2	down
Ubap2l	down
Sympk	down
Flnb	down
Acad11	down
Atp2c1	down
Ddhd1	down
Med23	down
Znf598	down
Trrap	down
Pank4	down
Ankfy1	down
Ccdc50	down
Ireb2	down
Mfn1	down
Srgap3	down
Cpped1	down
Hnrnpa3	down
Rhot1	down
Txnip	down
Atg4b	down
Pan2	down
Samm50	down
Vipas39	down
Ublcp1	down
Cdc23	down
Arl6ip6	down
Cnot10	down
Tm9sf4	down
Wasf2	down
Ubap1	down
Wdr48	down
Slc25a12	down
Ehd2	down
Nup107	down
Ptbp3	down
Nrdc	down
Ercc6l	down
Gprc5a	down
Ppm1l	down
Txlng	down
Rbm45	down
Oscp1	down
Frmd4a	down
Comtd1	down
Dock9	down
Chtf18	down
Arl14ep	down
Marf1	down
Pnpla2	down
Nup93	down
Zc2hc1a	down
Smarcal1	down
Fbxo30	down
Eif2a	down
Psmd5	down
Ahsa1	down
Rcc2	down
Ipo5	down
Pi4kb	down
Haus7	down
Baiap2	down
Smg1	down
Mblac2	down
Srsf7	down
Dop1a	down
Lss	down
Tars3	down
Tmem214	down
Arid5b	down
Tbck	down
Slc25a24	down
Lars1	down
Cgrrf1	down
Qars1	down
Gtf3c4	down
Hadha	down
Wdr35	down
Tcaf1	down
Ncs1	down
Rcn2	down
Daam1	down
Scfd1	down
Tmem209	down
Ncaph2	down
Pbrm1	down
Cep55	down
Cpne3	down
Csnk1g1	down
Srrm2	down
Flna	down
Hsdl1	down
Slc4a7	down
Anapc5	down
Iars1	down
Ilvbl	down
Msrb3	down
Aifm2	down
Dock1	down
Ifi44	down
Atp6v1h	down
Ppme1	down
Ganc	down
Phka2	down
Vps35l	down
Larp4	down
Pkn2	down
Etf1	down
Naa25	down
Rbbp5	down
Gemin5	down
Pxk	down
Vps13c	down
Commd2	down
Bri3bp	down
Usp47	down
Ythdf3	down
Tor1aip2	down
Ttc39b	down
Parp12	down
Rint1	down
Ston2	down
Anapc2	down
Nhlrc2	down
Map1s	down
Snx16	down
Efl1	down
Trim47	down
Cog5	down
Mastl	down
Znf451	down
Sipa1l1	down
Dock8	down
Taf2	down
Setdb2	down
Hdac7	down
Washc5	down
Kntc1	down
Heatr5b	down
Lmbrd2	down
Cnot2	down
Cfap36	down
Wdr26	down
Btbd9	down
Dync2i1	down
Immt	down
Acat2	down
Rsad2	down
Pi4k2b	down
Synpo	down
Nemf	down
Pabpn1	down
Vcpip1	down
Atad2	down
Klhl11	down
Tab1	down
Gbp5	down
Slc38a2	down
Smc4	down
Slc43a2	down
Tns2	down
Eprs1	down
Tcerg1	down
Ogt	down
Synj1	down
Ngef	down
Epn2	down
Eif2b5	down
Dis3l2	down
Fermt2	down
Parp10	down
Copa	down
Pak2	down
Ahctf1	down
Ago2	down
Ago1	down
Hmgcs1	down
Acsl5	down
Bclaf1	down
Cyp51a1	down
Cdk17	down
Hspa12a	down
Ints9	down
Pdxk	down
Dnm1l	down
Pnpla8	down
Spats2	down
Wdr11	down
Arfip2	down
Gtf3c1	down
Anln	down
Sdha	down
Lsm14a	down
Plcd3	down
Agfg1	down
Nmral1	down
Ppp4r1	down
Stn1	down
Ncapd2	down
Matr3	down
Ahi1	down
Babam2	down
Pom121	down
Pank1	down
Wdr33	down
Rptor	down
Ahsa2	down
IntS13	down
Eif3l	down
Tspan14	down
Hnrnpl	down
Nup133	down
Gga1	down
Tmem119	down
Pttg1ip	down
Znfx1	down
Ero1a	down
Dock7	down
Eif3c	down
Niban2	down
Kdelr3	down
Hmces	down
Nudcd3	down
Dync1li1	down
Mtss1	down
Chmp7	down
Spart	down
Ctbs	down
Phospho1	down
Utp4	down
Klhl25	down
Ptrh2	down
Vps18	down
Ubqln1	down
Rab11fip5	down
Brd8	down
Mcmbp	down
Nup85	down
Mib2	down
Actr1b	down
Cadm1	down
Cops8	down
Clptm1	down
Akr1c13	down
Ndc1	down
Rdh10	down
Ubxn4	down
Pex19	down
Gripap1	down
Pik3r4	down
Hip1	down
Myh9	down
Washc1	down
Phip	down
Fbxo21	down
Hdlbp	down
Hnrnpul1	down
Mical1	down
Dock6	down
Stx18	down
Zdhhc5	down
Ttc39c	down
Mios	down
Pdcd10	down
Cul7	down
Rpa1	down
Hnrnpu	down
Slc25a3	down
Sec63	down
Amot	down
Flnc	down
Oas3	down
Acot7	down
Acly	down
Eif4a3	down
Rnh1	down
Cavin3	down
Stk38	down
Atp5f1c	down
Ddx1	down
Mgst1	down
Farp2	down
Nsmce2	down
Ubap2	down
Kdm4b	down
Znf622	down
Csde1	down
Rbms1	down
Txndc5	down
Anapc4	down
Cdkal1	down
Fig4	down
Elp2	down
Gne	down
Eif3h	down
Ankrd54	down
Yars1	down
Ascc2	down
Sh3d19	down
Dap	down
Vps36	down
Wrnip1	down
Pip4k2c	down
Pcdhga4	down
Egln1	down
Ipo9	down
Atl3	down
Asl	down
Uckl1	down
Uap1	down
Bag2	down
Rpn1	down
Ythdf2	down
Tmem63a	down
Lpgat1	down
Gbp7	down
Ugp2	down
Slc35b2	down
Ndfip2	down
Rab4b	down
Snx18	down
Dst	down
Pofut1	down
Smarca5	down
Lrp1	down
Supt16h	down
Wdr7	down
Vps16	down
Acaa1a	down
Exosc4	down
Sf3b3	down
Golga2	down
Dars1	down
Ppp6r3	down
Mthfd1	down
Prmt3	down
Glyr1	down
Mtarc2	down
Riok1	down
Kif2c	down
Trim59	down
Dbr1	down
Slc12a6	down
Rnf31	down
Myo5a	down
Slc33a1	down
Apobec3	down
Nans	down
Atg5	down
Cdk9	down
Pacsin3	down
Psip1	down
Psmd6	down
Klhl22	down
Sfxn1	down
Lims1	down
Hadhb	down
Trabd	down
Plpp3	down
Actr3	down
Arfgap2	down
Nono	down
Rragc	down
Hagh	down
Vwa5a	down
Me2	down
Aco2	down
Dctn2	down
Dpp3	down
Ciao1	down
Clint1	down
Prpf19	down
Nampt	down
Gmpr2	down
Nmd3	down
Clcc1	down
Cstf3	down
Clp1	down
Cdk5rap3	down
Park7	down
Rnps1	down
Txnrd3	down
Brap	down
Adar	down
Ubqln4	down
Sf3b1	down
Rad54l2	down
Ankrd17	down
Rab27b	down
Nuf2	down
Ogfr	down
Rrbp1	down
Prpf8	down
Selenos	down
Ifi44l	down
Rpl17	down
Glo1	down
Lztr1	down
Pgls	down
Ergic3	down
RTRAF	down
Ndufb5	down
Pih1d1	down
Atp5pb	down
Slc25a46	down
Zwint	down
Cyb5b	down
Ppid	down
Atp6v1g1	down
Uqcrfs1	down
Chchd3	down
Smc1a	down
Smurf1	down
Mindy3	down
Atxn3	down
Smc3	down
Snx2	down
Setd6	down
Ist1	down
Sugt1	down
Psmd8	down
Hnrnpa0	down
Tbc1d15	down
Cuedc2	down
Ilf2	down
Serbp1	down
Creld2	down
Spcs2	down
Pgm3	down
Cops7a	down
Ola1	down
Nsfl1c	down
Scrn1	down
Gars1	down
Rab32	down
Shmt2	down
Cs	down
Acsl3	down
Elp3	down
Rps19	down
Hnrnpm	down
Pgm1	down
Rars1	down
Rnmt	down
Mrpl45	down
Snu13	down
Hddc3	down
Nudt14	down
Cndp2	down
Vps28	down
Pmvk	down
Sarnp	down
Chordc1	down
Erp44	down
Fam114a1	down
Synj2	down
Vps33a	down
Aacs	down
Acp1	down
Ephx1	down
Stag1	down
Stx11	down
Exoc2	down
Cul2	down
Agpat3	down
Atad1	down
Cul5	down
Syap1	down
Sec23b	down
Cers5	down
Gbe1	down
Tmx2	down
Exosc8	down
Haus5	down
Ppil2	down
Gpx8	down
Prps1	down
Apmap	down
Iscu	down
Phf10	down
Eef1g	down
Arfgap3	down
Snx5	down
Hm13	down
Psmd12	down
Ascc1	down
Atg101	down
Spcs1	down
Cnpy3	down
Cnn3	down
Napa	down
Mrpl12	down
Chmp2a	down
Prkar1a	down
Alg2	down
Srpra	down
Pgam1	down
Baiap2l1	down
Lonp2	down
Cmpk1	down
Apbb2	down
Tmem43	down
Ampd2	down
Riok3	down
Nvl	down
Tomm20	down
Pgd	down
Gabarap	down
Pak1ip1	down
Ndufa8	down
Paics	down
Cyb5r3	down
Rnft1	down
Tmem176a	down
Akr1e2	down
Etfb	down
Rab13	down
Cyp4f14	down
Parva	down
Xpo7	down
Upf1	down
Ubl5	down
Hsd17b11	down
Scyl1	down
Erap1	down
Vps35	down
Mvp	down
Mycbp	down
Tor3a	down
Cars1	down
Elp4	down
Tubb3	down
Lima1	down
Rdh14	down
Cse1l	down
Ranbp2	down
Ube4b	down
Parvb	down
Nek7	down
Bves	down
Rtn3	down
Map3k20	down
Ddx24	down
Dkc1	down
Ide	down
Clpx	down
Dync1h1	down
Isyna1	down
Nit2	down
Bin3	down
Stk3	down
Rnf14	down
Copb1	down
Ddx21	down
Tulp4	down
Slc12a4	down
Ralb	down
Acin1	down
Flii	down
Cdc20	down
Rcl1	down
Ube2j1	down
Orc3	down
Sh3glb1	down
Iqgap1	down
Cyp39a1	down
Hyou1	down
Nudt5	down
Lgals8	down
Isg20	down
Pals2	down
Sacs	down
Aldh9a1	down
Zmym3	down
Cd2ap	down
Sec61a2	down
Rabgef1	down
Mink1	down
Usp14	down
Edf1	down
Txnrd1	down
Myo18a	down
Prep	down
Drg2	down
Hacl1	down
Chm	down
Acss2	down
Copg2	down
Cpsf3	down
Plec	down
Dbn1	down
Cnpy2	down
Vapb	down
Tomm40	down
Add3	down
Rdh11	down
Ndrg3	down
Maged1	down
Dnaja2	down
Map1a	down
Iigp1	down
Vps29	down
Ca5b	down
Dctn5	down
Eif3i	down
Ripk3	down
Fbxo6	down
Numb	down
Ube2l6	down
Fhl3	down
Pex14	down
Nek3	down
Pcm1	down
Slc35a2	down
Dstn	down
Morf4l2	down
Ptges3	down
Acot9	down
Dgke	down
Psmb3	down
Psma1	down
Tmem176b	down
Trim3	down
Sae1	down
Tapbp	down
Gpaa1	down
Nfkb2	down
Stk11	down
Cul1	down
Incenp	down
Pdcd6ip	down
Pfkp	down
Coro1b	down
Tbk1	down
Uchl5	down
Ctsz	down
Arpc1b	down
Vapa	down
Epb41l3	down
Rbpms	down
Pacsin2	down
Pole	down
Stat2	down
Racgap1	down
Fxr2	down
Gbp2	down
Npc2	down
Eif2s3x	down
Fads2	down
Xpr1	down
Dctn3	down
Recql	down
Cog1	down
Shcbp1	down
Eif3g	down
Gys1	down
Uba2	down
Nek4	down
Arih1	down
Rps6kb2	down
Ddx39b	down
Clic1	down
Vars1	down
Bub1b	down
Pikfyve	down
Strap	down
Hnrnpc	down
Diaph3	down
Fkbp9	down
Rps6ka4	down
Mtm1	down
Mtmr9	down
Oasl2	down
Epb41l1	down
Actl6a	down
Dnpep	down
Hnrnpf	down
Psmd10	down
Top3b	down
Itpr2	down
