# Supplementary material for: Cardiomyocyte-derived YOD1 promotes pathological cardiac hypertrophy by deubiquitinating and stabilizing STAT3
Source: Sci Adv. 2025 Jun 25;11(26):eadu8422. doi: 10.1126/sciadv.adu8422 (PMC12189954; doi:10.1126/sciadv.adu8422)
Supplement: Supplementary file 2 — Tables S1 to S9 [file sciadv.adu8422_tables_s1_to_s9.zip › adu8422_table_s9.xlsx]

## Sheet: Table S8
Supplementary Table S8：Biometric and echocardiographic parameters in Ang II-challenged mouse experiment
	Saline	Ang II
	WT
	Veh	Veh	G5
	n=6	n=6	n=6
Diameter;s, (mm)	2.21±0.35	3.01±0.53*	2.37±0.55NS
Diameter;d, (mm)	3.59±0.48	4.00±0.57ns	3.46±0.73NS
LVAW;s, (mm)	1.16±0.07	1.38±0.13**	1.19±0.09#
LVAW;d, (mm)	0.68±0.06	1.04±0.17***	0.77±0.14##
IVS;s, (mm)	1.01±0.19	1.13±0.12ns	0.98±0.14NS
IVS;d, (mm)	0.68±0.14	0.81±0.06ns	0.74±0.13NS
HW/TL, (mg/mm)	6.33±0.82	8.24±0.77**	6.65±0.74##
HW/BW, (mg/g)	5.24±0.68	7.15±0.55***	5.77±0.64##
Veh: Vehicle; ns, represents p＞0.05 vs Saline + Vehicle group, *, p＜0.05, **, p＜0.01, ***, p＜0.001, NS, represents p＞0.05 vs Ang II + G5 group.
